# Supplementary material for: Enhancing the Mechanical Properties of Regenerated Cellulose through High-Temperature Pre-Gelation
Source: Materials (Basel). 2024 Oct 5;17(19):4886. doi: 10.3390/ma17194886 (PMC11477954; doi:10.3390/ma17194886)
Supplement: Supplementary file 1 [file materials-17-04886-s001.zip]

Archive with 1 entries (1 files):
- materials-3182466-supplementary.pdf
